# Supplementary material for: Multiple anthropometric characteristics and Brugada syndrome: A Mendelian randomization study
Source: Medicine (Baltimore). 2025 Oct 10;104(41):e44990. doi: 10.1097/MD.0000000000044990 (PMC12517920; doi:10.1097/MD.0000000000044990)
Supplement: Supplementary file 1 [file medi-104-e44990-s001.xlsx]

## Sheet: Table S1
	Multiple Anthropometric Characteristics and Brugada Syndrome: A Mendelian Randomization Study
	Sina Liu1,2, Juju Shang 2, Hongxu Liu 2*, Wenlong Xing 2, Wei Liu 2, Shenglei Qiu 2, Xiaolei Lai 2, Mingxuan Li 2, and Siqing Wang 1,2
	Table S1. Characteristics of included studies and consortia. Detailed description of exposure traits used in Mendelian randomization analysis, including GWAS ID, trait name, sample size, source consortium, first author, publication year, and measurement units.
	Number		ID.Exposure	Trait	Sample size	Consortium	First author	Pubmed ID	Year	Unit
	1	discovery set	ebi-a-GCST007557	Birth weight	133903	Early Growth Genetics Consortium	Horikoshi M	27680694	2016
	2	replication set	GCST008362	Birth weight	298142	Early Growth Genetics Consortium	Warrington NM	31043758	2019
	3	discovery set	ieu-a-1096	Childhood obesity	13848	Early Growth Genetics Consortium	Bradfield JP	22484627	2012	log odds
	4	replication set	GCST009382	Childhood obesity	21309	Early Growth Genetics Consortium	Bradfield JP	31504550	2019
	5	discovery set	GCST003177	Childhood body mass index	35668	Early Growth Genetics Consortium	Felix JF	26604143	2015
	6	replication set	ebi-a-GCST90002409	Childhood body mass index	39620	Early Growth Genetics Consortium	Vogelezang S	33045005	2020
	7	discovery set	ieu-b-5107	Comparative body size at age 10, Males and Females	453169	—	Richardson	32376654	2020	SD
	8		ieu-b-5108	Comparative body size at age 10, Females	246511	—	Richardson	32376654	2020	SD
	9		ieu-b-5109	Comparative body size at age 10, Males	206658	—	Richardson	32376654	2020	SD
	10	replication set	ukb-b-4650	Comparative body size at age 10	454718	MRC-IEU	Ben Elsworth	—	2018	Categorical Ordered
	11	discovery set	ebi-a-GCST002783	Body mass index	236781	—	Locke AE	25673413	2015
	12	replication set	GCST009004	Body mass index	806834	—	Pulit SL	30239722	2018
	13	discovery set	finn-b-E4_OBESITY	Adult obesity	218735	FINNGEN	—	—	2021
	14	replication set	finngen_R11_E4_OBESITY	Adult obesity	453592	FINNGEN	—	—	2024
	15	discovery set	ieu-a-93	Overweight	158855	GIANT	Berndt SI	23563607	2013	log odds
	16	replication set	GCST90081523	Overweight	429567	—	Backman JD	34662886	2021
	17		ieu-a-90	Obesity class 1	98697	GIANT	Berndt SI	23563607	2013	log odds
	18		ieu-a-91	Obesity class 2	72546	GIANT	Berndt SI	23563607	2013	log odds
	19		ieu-a-92	Obesity class 3	50364	GIANT	Berndt SI	23563607	2013	log odds
	20	discovery set	ieu-a-61	Waist circumference	232101	GIANT	Shungin D	25673412	2015	Risk factor
	21	replication set	ukb-b-9405	Waist circumference	462166	MRC-IEU	Ben Elsworth	—	2018
	22	discovery set	ieu-a-49	Hip circumference	213038	GIANT	Shungin D	25673412	2015	Risk factor
	23	replication set	ukb-b-15590	Hip circumference	462117	MRC-IEU	Ben Elsworth	—	2018
	24	discovery set	ieu-a-73	Waist-to-hip ratio	212244	GIANT	Shungin D	25673412	2015	Risk factor
	25	replication set	GCST008996	Waist-hip ratio	697734	—	Pulit SL	30239722	2018
	26	discovery set	ebi-a-GCST90025996	Waist-to-hip ratio adjusted for BMI	458349	—	Barton AR	34226706	2021
	27	replication set	GCST008999	Waist-to-hip ratio adjusted for BMI	694649	—	Pulit SL	30239722	2018
	28	discovery set	ukb-a-265	Whole body fat mass	330762	Neale Lab	Neale	—	2017	SD
	29	replication set	ukb-b-19393	Whole body fat mass	454137	MRC-IEU	Ben Elsworth	—	2018	SD
	30	discovery set	ukb-a-266	Whole body fat-free mass	331291	Neale Lab	Neale	—	2017	SD
	31	replication set	ukb-b-13354	Whole body fat-free mass	454850	MRC-IEU	Ben Elsworth	—	2018	SD
	32	discovery set	ukb-a-267	Whole body water mass	331315	Neale Lab	Neale	—	2017	SD
	33	replication set	ukb-b-14540	Whole body water mass	454888	MRC-IEU	Ben Elsworth	—	2018	SD
	34	discovery set	ukb-a-268	Basal metabolic rate	331307	Neale Lab	Neale	—	2017	SD
	35	replication set	ebi-a-GCST90029025	Basal metabolic rate	534045	—	Loh PR	29892013	2018
	36		ebi-a-GCST90016673	Percent liver fat	32858	—	Liu Y	34128465	2021
	37		ebi-a-GCST90016672	Abdominal subcutaneous adipose tissue volume	32860	—	Liu Y	34128465	2021
	38		ebi-a-GCST90016671	Visceral adipose tissue volume	32860	—	Liu Y	34128465	2021
	39	Outcome	ebi-a-GCST90086158	Brugada syndrome	12821	—	Barc J	35210625	2022

## Sheet: Table S2
	Multiple Anthropometric Characteristics and Brugada Syndrome: A Mendelian Randomization Study
	Sina Liu1,2, Juju Shang 2, Hongxu Liu 2*, Wenlong Xing 2, Wei Liu 2, Shenglei Qiu 2, Xiaolei Lai 2, Mingxuan Li 2, and Siqing Wang 1,2
	Table S2. Associations of genetically predicted anthropometric traits with Brugada syndrome risk. Primary Mendelian randomization results for causal effects of anthropometric exposures on Brugada syndrome, including beta coefficients, standard errors, p-values, and 95% confidence intervals across multiple MR methods (IVW, MR-Egger, Weighted Median, Simple mode, Weighted mode).
	Number	id.exposure	exposure	method	nsnp	b	se	pval	lo_ci	up_ci	or	or_lci95	or_uci95
	1	ebi-a-GCST007557	Birth weight	MR Egger	46	-0.433751	0.716959	0.548295	-1.83899	0.971489	0.648074	0.158978	2.64187
	1	ebi-a-GCST007557	Birth weight	Weighted median	46	-0.0794474	0.293578	0.786685	-0.654859	0.495965	0.923627	0.519515	1.64208
	1	ebi-a-GCST007557	Birth weight	Inverse variance weighted	46	-0.0144334	0.210509	0.945336	-0.42703	0.398164	0.98567	0.652444	1.48909
	1	ebi-a-GCST007557	Birth weight	Simple mode	46	0.262283	0.625562	0.677009	-0.963818	1.48838	1.29989	0.381434	4.42993
	1	ebi-a-GCST007557	Birth weight	Weighted mode	46	-0.0435055	0.518776	0.933538	-1.06031	0.973295	0.957427	0.34635	2.64665
	2	GCST008362	Birth weight	MR Egger	143	-0.280481	0.526123	0.594798	-1.31168	0.750721	0.755421	0.269367	2.11853
	2	GCST008362	Birth weight	Weighted median	143	0.276247	0.233944	0.237673	-0.182284	0.734778	1.31817	0.833365	2.08502
	2	GCST008362	Birth weight	Inverse variance weighted	143	0.150405	0.17212	0.382205	-0.186949	0.487759	1.16231	0.829486	1.62866
	2	GCST008362	Birth weight	Simple mode	143	0.883259	0.648218	0.175167	-0.387248	2.15377	2.41877	0.678923	8.61726
	2	GCST008362	Birth weight	Weighted mode	143	0.600795	0.480778	0.21349	-0.34153	1.54312	1.82357	0.710682	4.67917
	3	ieu-a-1096	Childhood obesity	MR Egger	16	-0.19559	0.282142	0.499503	-0.748589	0.357408	0.822349	0.473034	1.42962
	3	ieu-a-1096	Childhood obesity	Weighted median	16	-0.132563	0.0815119	0.103887	-0.292326	0.0272008	0.875848	0.746525	1.02757
	3	ieu-a-1096	Childhood obesity	Inverse variance weighted	16	-0.166817	0.0572104	0.0035472	-0.278949	-0.0546846	0.846355	0.756578	0.946784
	3	ieu-a-1096	Childhood obesity	Simple mode	16	-0.186549	0.144651	0.216701	-0.470064	0.0969655	0.829818	0.624962	1.10182
	3	ieu-a-1096	Childhood obesity	Weighted mode	16	-0.192004	0.160158	0.249188	-0.505914	0.121907	0.825304	0.602954	1.12965
	4	GCST009382	Childhood obesity	MR Egger	7	-0.118761	0.327134	0.731422	-0.759943	0.522422	0.88802	0.467693	1.68611
	4	GCST009382	Childhood obesity	Weighted median	7	-0.0986203	0.130128	0.448526	-0.35367	0.15643	0.906087	0.702106	1.16933
	4	GCST009382	Childhood obesity	Inverse variance weighted	7	-0.119766	0.0995484	0.228939	-0.314881	0.0753485	0.887128	0.729876	1.07826
	4	GCST009382	Childhood obesity	Simple mode	7	-0.187931	0.179505	0.335458	-0.539761	0.163899	0.828672	0.582888	1.17809
	4	GCST009382	Childhood obesity	Weighted mode	7	-0.206962	0.187431	0.311809	-0.574328	0.160403	0.81305	0.563083	1.17398
	5	GCST003177	Childhood body mass index	MR Egger	18	-0.0589529	0.0738364	0.436315	-0.203672	0.0857665	0.942751	0.81573	1.08955
	5	GCST003177	Childhood body mass index	Weighted median	18	-0.0770025	0.0702301	0.272889	-0.214653	0.0606484	0.925887	0.806821	1.06253
	5	GCST003177	Childhood body mass index	Inverse variance weighted	18	-0.145894	0.0724923	0.0441622	-0.287979	-0.00380931	0.864249	0.749777	0.996198
	5	GCST003177	Childhood body mass index	Simple mode	18	-0.128113	0.302381	0.677111	-0.720779	0.464553	0.879754	0.486373	1.5913
	5	GCST003177	Childhood body mass index	Weighted mode	18	-0.0658526	0.0674705	0.342739	-0.198095	0.0663896	0.936269	0.820292	1.06864
	6	ebi-a-GCST90002409	Childhood body mass index	MR Egger	51	-0.553614	0.305551	0.0761388	-1.15249	0.0452651	0.574868	0.315848	1.04631
	6	ebi-a-GCST90002409	Childhood body mass index	Weighted median	51	-0.156606	0.159097	0.32495	-0.468437	0.155225	0.855041	0.62598	1.16792
	6	ebi-a-GCST90002409	Childhood body mass index	Inverse variance weighted	51	-0.259774	0.107108	0.0152935	-0.469706	-0.0498429	0.771226	0.625186	0.951379
	6	ebi-a-GCST90002409	Childhood body mass index	Simple mode	51	0.110597	0.331866	0.740334	-0.53986	0.761053	1.11694	0.58283	2.14053
	6	ebi-a-GCST90002409	Childhood body mass index	Weighted mode	51	-0.0383929	0.264042	0.884976	-0.555915	0.479129	0.962335	0.573547	1.61467
	7	ieu-b-5107	Comparative body size at age 10, Males and Females	MR Egger	200	-0.861849	0.448077	0.055859	-1.74008	0.0163813	0.42238	0.175507	1.01652
	7	ieu-b-5107	Comparative body size at age 10, Males and Females	Weighted median	200	-1.0955	0.343338	0.00141915	-1.76844	-0.422556	0.334373	0.170599	0.65537
	7	ieu-b-5107	Comparative body size at age 10, Males and Females	Inverse variance weighted	200	-0.919631	0.215994	2.06562e-05	-1.34298	-0.496283	0.398666	0.261067	0.608789
	7	ieu-b-5107	Comparative body size at age 10, Males and Females	Simple mode	200	-1.59428	0.81272	0.0511968	-3.18721	-0.00134795	0.203055	0.0412869	0.998653
	7	ieu-b-5107	Comparative body size at age 10, Males and Females	Weighted mode	200	-0.832853	0.41827	0.0478287	-1.65266	-0.0130431	0.434807	0.191539	0.987042
	8	ieu-b-5108	Comparative body size at age 10, Females	MR Egger	107	-1.23755	0.516342	0.0183088	-2.24958	-0.225516	0.290095	0.105444	0.798105
	8	ieu-b-5108	Comparative body size at age 10, Females	Weighted median	107	-1.00944	0.340613	0.00304052	-1.67705	-0.341843	0.364422	0.186926	0.71046
	8	ieu-b-5108	Comparative body size at age 10, Females	Inverse variance weighted	107	-0.733144	0.232908	0.00164515	-1.18964	-0.276644	0.480396	0.304329	0.758324
	8	ieu-b-5108	Comparative body size at age 10, Females	Simple mode	107	-1.20576	0.804797	0.137048	-2.78316	0.37164	0.299464	0.0618426	1.45011
	8	ieu-b-5108	Comparative body size at age 10, Females	Weighted mode	107	-0.846364	0.465493	0.0718562	-1.75873	0.0660025	0.428972	0.172263	1.06823
	9	ieu-b-5109	Comparative body size at age 10, Males	MR Egger	50	-0.920552	0.726173	0.211029	-2.34385	0.502747	0.398299	0.0959574	1.65326
	9	ieu-b-5109	Comparative body size at age 10, Males	Weighted median	50	-1.0217	0.448556	0.0227411	-1.90087	-0.142532	0.359982	0.149438	0.86716
	9	ieu-b-5109	Comparative body size at age 10, Males	Inverse variance weighted	50	-0.706068	0.319666	0.0271907	-1.33261	-0.079523	0.493581	0.263787	0.923557
	9	ieu-b-5109	Comparative body size at age 10, Males	Simple mode	50	-1.16196	0.776736	0.141078	-2.68436	0.360439	0.312871	0.0682645	1.43396
	9	ieu-b-5109	Comparative body size at age 10, Males	Weighted mode	50	-0.986666	0.488954	0.0490932	-1.94502	-0.0283169	0.372818	0.142985	0.97208
	10	ukb-b-4650	Comparative body size at age 10	MR Egger	214	-0.774558	0.453797	0.0893159	-1.664	0.114883	0.460907	0.18938	1.12174
	10	ukb-b-4650	Comparative body size at age 10	Weighted median	214	-0.916164	0.317492	0.0039064	-1.53845	-0.293878	0.400051	0.214714	0.745367
	10	ukb-b-4650	Comparative body size at age 10	Inverse variance weighted	214	-0.764481	0.214613	0.00036785	-1.18512	-0.343839	0.465575	0.305709	0.709043
	10	ukb-b-4650	Comparative body size at age 10	Simple mode	214	-1.48623	0.816463	0.0701124	-3.0865	0.114036	0.226224	0.0456615	1.12079
	10	ukb-b-4650	Comparative body size at age 10	Weighted mode	214	-0.835539	0.432831	0.0548845	-1.68389	0.0128097	0.433641	0.185651	1.01289
	11	ebi-a-GCST002783	Body mass index	MR Egger	74	-0.817642	0.431187	0.0619387	-1.66277	0.0274855	0.441472	0.189613	1.02787
	11	ebi-a-GCST002783	Body mass index	Weighted median	74	-0.652383	0.263878	0.013425	-1.16958	-0.135182	0.520803	0.310496	0.873557
	11	ebi-a-GCST002783	Body mass index	Inverse variance weighted	74	-0.418438	0.176371	0.0176689	-0.764125	-0.0727504	0.658074	0.465741	0.929833
	11	ebi-a-GCST002783	Body mass index	Simple mode	74	-0.264303	0.538063	0.62475	-1.31891	0.7903	0.767741	0.267428	2.20406
	11	ebi-a-GCST002783	Body mass index	Weighted mode	74	-0.607384	0.317018	0.05929	-1.22874	0.0139708	0.544774	0.292662	1.01407
	12	GCST009004	Body mass index	MR Egger	488	-0.924684	0.329292	0.00518397	-1.5701	-0.279273	0.396657	0.208025	0.756334
	12	GCST009004	Body mass index	Weighted median	488	-0.309675	0.187241	0.0981514	-0.676669	0.0573179	0.733685	0.508308	1.05899
	12	GCST009004	Body mass index	Inverse variance weighted	488	-0.171431	0.125736	0.172751	-0.417875	0.0750122	0.842458	0.658445	1.0779
	12	GCST009004	Body mass index	Simple mode	488	-0.644683	0.581338	0.267994	-1.78411	0.49474	0.524829	0.167947	1.64007
	12	GCST009004	Body mass index	Weighted mode	488	-0.34414	0.363032	0.343619	-1.05568	0.367402	0.708829	0.347955	1.44398
	13	finn-b-E4_OBESITY	Adult obesity	MR Egger	45	-0.0407528	0.182387	0.82425	-0.398232	0.316726	0.960066	0.671506	1.37263
	13	finn-b-E4_OBESITY	Adult obesity	Weighted median	45	-0.244844	0.0944202	0.00951072	-0.429907	-0.0597801	0.782827	0.650569	0.941972
	13	finn-b-E4_OBESITY	Adult obesity	Inverse variance weighted	45	-0.249144	0.0654812	0.000141908	-0.377487	-0.120801	0.779468	0.685582	0.88621
	13	finn-b-E4_OBESITY	Adult obesity	Simple mode	45	-0.290059	0.155436	0.0687023	-0.594715	0.014596	0.748219	0.55172	1.0147
	13	finn-b-E4_OBESITY	Adult obesity	Weighted mode	45	-0.262913	0.114284	0.0262174	-0.48691	-0.0389167	0.768809	0.614522	0.961831
	14	finngen_R11_E4_OBESITY	Adult obesity	MR Egger	43	-0.361845	0.307494	0.24608	-0.964532	0.240843	0.696391	0.381162	1.27232
	14	finngen_R11_E4_OBESITY	Adult obesity	Weighted median	43	-0.26236	0.130568	0.0444977	-0.518273	-0.00644642	0.769234	0.595548	0.993574
	14	finngen_R11_E4_OBESITY	Adult obesity	Inverse variance weighted	43	-0.17393	0.119821	0.146618	-0.408779	0.0609191	0.840356	0.664461	1.06281
	14	finngen_R11_E4_OBESITY	Adult obesity	Simple mode	43	-0.178898	0.259899	0.495025	-0.688301	0.330504	0.836191	0.502429	1.39167
	14	finngen_R11_E4_OBESITY	Adult obesity	Weighted mode	43	-0.244404	0.140968	0.0902974	-0.520702	0.0318931	0.783171	0.594103	1.03241
	15	ieu-a-93	Overweight	MR Egger	34	-0.53041	0.297486	0.0840802	-1.11348	0.0526635	0.588364	0.328413	1.05407
	15	ieu-a-93	Overweight	Weighted median	34	-0.381236	0.157769	0.015674	-0.690463	-0.0720087	0.683017	0.501344	0.930523
	15	ieu-a-93	Overweight	Inverse variance weighted	34	-0.282971	0.105344	0.00722776	-0.489445	-0.076497	0.753541	0.612966	0.926356
	15	ieu-a-93	Overweight	Simple mode	34	-0.257951	0.300152	0.39632	-0.846249	0.330347	0.772633	0.429021	1.39145
	15	ieu-a-93	Overweight	Weighted mode	34	-0.337929	0.235623	0.160927	-0.79975	0.123893	0.713246	0.449441	1.13189
	16	GCST90081523	Overweight	MR Egger	10	-0.15104	1.13773	0.897666	-2.381	2.07892	0.859814	0.0924581	7.99583
	16	GCST90081523	Overweight	Weighted median	10	-0.458752	0.538167	0.393974	-1.51356	0.596056	0.632072	0.220125	1.81495
	16	GCST90081523	Overweight	Inverse variance weighted	10	-0.379241	0.4191	0.365522	-1.20068	0.442195	0.684381	0.30099	1.55612
	16	GCST90081523	Overweight	Simple mode	10	-0.656581	0.867445	0.468452	-2.35677	1.04361	0.518621	0.0947255	2.83945
	16	GCST90081523	Overweight	Weighted mode	10	-0.737816	0.804676	0.383102	-2.31498	0.83935	0.478157	0.098768	2.31486
	17	ieu-a-90	Obesity class 1	MR Egger	51	-0.335243	0.18543	0.076758	-0.698685	0.0281993	0.715164	0.497239	1.0286
	17	ieu-a-90	Obesity class 1	Weighted median	51	-0.196674	0.103855	0.0582598	-0.40023	0.00688164	0.821458	0.670166	1.00691
	17	ieu-a-90	Obesity class 1	Inverse variance weighted	51	-0.16482	0.0681758	0.0156245	-0.298444	-0.0311952	0.848046	0.741972	0.969286
	17	ieu-a-90	Obesity class 1	Simple mode	51	-0.133144	0.180506	0.464196	-0.486936	0.220648	0.875339	0.614506	1.24688
	17	ieu-a-90	Obesity class 1	Weighted mode	51	-0.189701	0.131952	0.156763	-0.448328	0.0689255	0.827206	0.638695	1.07136
	18	ieu-a-91	Obesity class 2	MR Egger	41	-0.291258	0.149536	0.05867	-0.584349	0.00183287	0.747323	0.557469	1.00183
	18	ieu-a-91	Obesity class 2	Weighted median	41	-0.149399	0.0812115	0.0658223	-0.308574	0.00977527	0.861225	0.734494	1.00982
	18	ieu-a-91	Obesity class 2	Inverse variance weighted	41	-0.167899	0.0507535	0.000939193	-0.267376	-0.0684226	0.845439	0.765385	0.933866
	18	ieu-a-91	Obesity class 2	Simple mode	41	-0.23804	0.155366	0.133365	-0.542557	0.0664782	0.788171	0.58126	1.06874
	18	ieu-a-91	Obesity class 2	Weighted mode	41	-0.131697	0.104672	0.21562	-0.336855	0.0734609	0.876606	0.714012	1.07623
	19	ieu-a-92	Obesity class 3	MR Egger	14	-0.248358	0.16231	0.151907	-0.566486	0.0697703	0.780081	0.567516	1.07226
	19	ieu-a-92	Obesity class 3	Weighted median	14	-0.127462	0.0605686	0.0353418	-0.246176	-0.00874731	0.880327	0.781785	0.991291
	19	ieu-a-92	Obesity class 3	Inverse variance weighted	14	-0.0583933	0.0481962	0.225675	-0.152858	0.0360712	0.943279	0.858252	1.03673
	19	ieu-a-92	Obesity class 3	Simple mode	14	-0.124463	0.08803	0.180898	-0.297002	0.0480755	0.882971	0.743042	1.04925
	19	ieu-a-92	Obesity class 3	Weighted mode	14	-0.133361	0.0707301	0.0819074	-0.271992	0.00526965	0.875149	0.76186	1.00528
	20	ieu-a-61	Waist circumference	MR Egger	41	-1.80589	0.855099	0.0411521	-3.48189	-0.129898	0.164328	0.0307493	0.878185
	20	ieu-a-61	Waist circumference	Weighted median	41	-0.422021	0.342379	0.21772	-1.09308	0.249042	0.65572	0.335181	1.2828
	20	ieu-a-61	Waist circumference	Inverse variance weighted	41	-0.514608	0.247292	0.0374367	-0.999301	-0.0299148	0.597735	0.368137	0.970528
	20	ieu-a-61	Waist circumference	Simple mode	41	-0.382984	0.84062	0.651143	-2.0306	1.26463	0.681824	0.131257	3.54178
	20	ieu-a-61	Waist circumference	Weighted mode	41	-0.771802	0.904141	0.398393	-2.54392	1.00031	0.46218	0.078558	2.71914
	21	ukb-b-9405	Waist circumference	MR Egger	351	-1.03389	0.395011	0.00924642	-1.80811	-0.259671	0.35562	0.163963	0.771305
	21	ukb-b-9405	Waist circumference	Weighted median	351	-0.3426	0.216409	0.113396	-0.766762	0.0815618	0.709922	0.464515	1.08498
	21	ukb-b-9405	Waist circumference	Inverse variance weighted	351	-0.110069	0.139493	0.430071	-0.383475	0.163336	0.895772	0.681489	1.17743
	21	ukb-b-9405	Waist circumference	Simple mode	351	-0.716107	0.725233	0.324121	-2.13756	0.70535	0.488651	0.117942	2.02456
	21	ukb-b-9405	Waist circumference	Weighted mode	351	-0.716107	0.509718	0.160935	-1.71515	0.28294	0.488651	0.179936	1.32703
	22	ieu-a-49	Hip circumference	MR Egger	52	-1.17997	0.531505	0.0309782	-2.22172	-0.138217	0.307289	0.108423	0.87091
	22	ieu-a-49	Hip circumference	Weighted median	52	-0.612342	0.265492	0.0210859	-1.13271	-0.0919779	0.54208	0.32216	0.912125
	22	ieu-a-49	Hip circumference	Inverse variance weighted	52	-0.440017	0.180562	0.0148124	-0.793918	-0.0861161	0.644025	0.45207	0.917488
	22	ieu-a-49	Hip circumference	Simple mode	52	-0.574987	0.614266	0.353656	-1.77895	0.628974	0.562712	0.168816	1.87568
	22	ieu-a-49	Hip circumference	Weighted mode	52	-0.697413	0.438449	0.117872	-1.55677	0.161948	0.497872	0.210815	1.1758
	23	ukb-b-15590	Hip circumference	MR Egger	388	-0.728793	0.333385	0.0294128	-1.38223	-0.0753581	0.482491	0.251019	0.927411
	23	ukb-b-15590	Hip circumference	Weighted median	388	-0.238632	0.174705	0.171967	-0.581054	0.10379	0.787705	0.559308	1.10937
	23	ukb-b-15590	Hip circumference	Inverse variance weighted	388	-0.139772	0.121689	0.25072	-0.378282	0.0987381	0.869557	0.685037	1.10378
	23	ukb-b-15590	Hip circumference	Simple mode	388	-0.153737	0.604687	0.799443	-1.33892	1.03145	0.857497	0.262128	2.80513
	23	ukb-b-15590	Hip circumference	Weighted mode	388	-0.46155	0.420309	0.272835	-1.28536	0.362256	0.630306	0.276552	1.43657
	24	ieu-a-73	Waist-hip ratio	MR Egger	28	-0.309289	1.2772	0.810555	-2.81261	2.19403	0.733969	0.0600483	8.97128
	24	ieu-a-73	Waist-hip ratio	Weighted median	28	-0.759077	0.397612	0.0562502	-1.5384	0.0202416	0.468098	0.214725	1.02045
	24	ieu-a-73	Waist-hip ratio	Inverse variance weighted	28	-0.71921	0.276743	0.00935403	-1.26163	-0.176794	0.487137	0.283193	0.837953
	24	ieu-a-73	Waist-hip ratio	Simple mode	28	-0.689287	0.781035	0.385281	-2.22012	0.841543	0.501934	0.108596	2.31994
	24	ieu-a-73	Waist-hip ratio	Weighted mode	28	-0.908321	0.599601	0.141424	-2.08354	0.266897	0.403201	0.124489	1.30591
	25	GCST008996	Waist-hip ratio	MR Egger	333	-0.627805	0.403556	0.120739	-1.41877	0.163165	0.533762	0.24201	1.17723
	25	GCST008996	Waist-hip ratio	Weighted median	333	-0.178031	0.209467	0.395367	-0.588585	0.232524	0.836917	0.555112	1.26178
	25	GCST008996	Waist-hip ratio	Inverse variance weighted	333	-0.200954	0.142496	0.158468	-0.480247	0.0783383	0.81795	0.618631	1.08149
	25	GCST008996	Waist-hip ratio	Simple mode	333	-0.683857	0.677289	0.313375	-2.01134	0.643629	0.504667	0.133809	1.90337
	25	GCST008996	Waist-hip ratio	Weighted mode	333	-0.91154	0.592237	0.124721	-2.07232	0.249244	0.401905	0.125893	1.28306
	26	ebi-a-GCST90025996	Waist-to-hip ratio adjusted for BMI	MR Egger	226	-0.11319	0.363614	0.755869	-0.825873	0.599494	0.892981	0.437852	1.8212
	26	ebi-a-GCST90025996	Waist-to-hip ratio adjusted for BMI	Weighted median	226	-0.325449	0.200017	0.103714	-0.717482	0.0665843	0.722203	0.487979	1.06885
	26	ebi-a-GCST90025996	Waist-to-hip ratio adjusted for BMI	Inverse variance weighted	226	-0.122401	0.138037	0.375229	-0.392953	0.148152	0.884794	0.67506	1.15969
	26	ebi-a-GCST90025996	Waist-to-hip ratio adjusted for BMI	Simple mode	226	-0.462963	0.565912	0.414175	-1.57215	0.646224	0.629416	0.207598	1.90832
	26	ebi-a-GCST90025996	Waist-to-hip ratio adjusted for BMI	Weighted mode	226	-0.707224	0.483571	0.144999	-1.65502	0.240575	0.493011	0.191088	1.27198
	27	GCST008999	Waist-to-hip ratio adjusted for BMI	MR Egger	307	-0.222299	0.294893	0.451533	-0.800289	0.355691	0.800676	0.449199	1.42717
	27	GCST008999	Waist-to-hip ratio adjusted for BMI	Weighted median	307	-0.0741797	0.181803	0.683256	-0.430513	0.282153	0.928505	0.650176	1.32598
	27	GCST008999	Waist-to-hip ratio adjusted for BMI	Inverse variance weighted	307	-0.189869	0.120522	0.115168	-0.426092	0.046355	0.827068	0.653056	1.04745
	27	GCST008999	Waist-to-hip ratio adjusted for BMI	Simple mode	307	0.208668	0.491175	0.671256	-0.754035	1.17137	1.23204	0.470465	3.22641
	27	GCST008999	Waist-to-hip ratio adjusted for BMI	Weighted mode	307	-0.00776443	0.419346	0.98524	-0.829683	0.814154	0.992266	0.436188	2.25726
	28	ukb-a-265	Whole body fat mass	MR Egger	272	-0.89308	0.38369	0.0206721	-1.64511	-0.141048	0.409393	0.192991	0.868447
	28	ukb-a-265	Whole body fat mass	Weighted median	272	-0.285596	0.183539	0.119696	-0.645332	0.0741403	0.751566	0.524488	1.07696
	28	ukb-a-265	Whole body fat mass	Inverse variance weighted	272	-0.124565	0.125808	0.322117	-0.371148	0.122019	0.882881	0.689941	1.12978
	28	ukb-a-265	Whole body fat mass	Simple mode	272	-0.0281538	0.539779	0.958441	-1.08612	1.02981	0.972239	0.337523	2.80054
	28	ukb-a-265	Whole body fat mass	Weighted mode	272	-0.667523	0.430069	0.121798	-1.51046	0.175412	0.512977	0.220809	1.19174
	29	ukb-b-19393	Whole body fat mass	MR Egger	408	-1.11223	0.364988	0.00245997	-1.8276	-0.39685	0.328826	0.160798	0.672435
	29	ukb-b-19393	Whole body fat mass	Weighted median	408	-0.31	0.177934	0.08147	-0.65875	0.0387505	0.733447	0.517498	1.03951
	29	ukb-b-19393	Whole body fat mass	Inverse variance weighted	408	-0.0733048	0.131972	0.578583	-0.33197	0.185361	0.929318	0.717509	1.20365
	29	ukb-b-19393	Whole body fat mass	Simple mode	408	-0.142737	0.600318	0.81218	-1.31936	1.03389	0.866982	0.267306	2.81198
	29	ukb-b-19393	Whole body fat mass	Weighted mode	408	-0.644951	0.457937	0.159781	-1.54251	0.252605	0.524689	0.213844	1.28738
	30	ukb-a-266	Whole body fat-free mass	MR Egger	380	-0.857533	0.371325	0.0214604	-1.58533	-0.129737	0.424207	0.20488	0.878327
	30	ukb-a-266	Whole body fat-free mass	Weighted median	380	-0.476831	0.220383	0.0304919	-0.908782	-0.0448792	0.620748	0.403015	0.956113
	30	ukb-a-266	Whole body fat-free mass	Inverse variance weighted	380	-0.431957	0.146146	0.00312011	-0.718404	-0.14551	0.649237	0.48753	0.864581
	30	ukb-a-266	Whole body fat-free mass	Simple mode	380	-0.293636	0.671256	0.66204	-1.6093	1.02203	0.745548	0.200028	2.77882
	30	ukb-a-266	Whole body fat-free mass	Weighted mode	380	-0.823891	0.490887	0.0940986	-1.78603	0.138247	0.438721	0.167624	1.14826
	31	ukb-b-13354	Whole body fat-free mass	MR Egger	503	-1.27884	0.344262	0.000226296	-1.9536	-0.604089	0.278359	0.141763	0.546572
	31	ukb-b-13354	Whole body fat-free mass	Weighted median	503	-0.409972	0.213678	0.0550292	-0.828781	0.00883658	0.663669	0.436581	1.00888
	31	ukb-b-13354	Whole body fat-free mass	Inverse variance weighted	503	-0.363485	0.144156	0.0116868	-0.646031	-0.0809383	0.695249	0.524122	0.922251
	31	ukb-b-13354	Whole body fat-free mass	Simple mode	503	0.109242	0.793269	0.890524	-1.44556	1.66405	1.11543	0.235613	5.28064
	31	ukb-b-13354	Whole body fat-free mass	Weighted mode	503	-0.463274	0.610538	0.448331	-1.65993	0.733381	0.62922	0.190153	2.08211
	32	ukb-a-267	Whole body water mass	MR Egger	376	-0.713322	0.377406	0.0595224	-1.45304	0.0263942	0.490014	0.233859	1.02675
	32	ukb-a-267	Whole body water mass	Weighted median	376	-0.46473	0.227511	0.0410846	-0.910651	-0.0188095	0.628304	0.402262	0.981366
	32	ukb-a-267	Whole body water mass	Inverse variance weighted	376	-0.406765	0.149304	0.00644182	-0.699402	-0.114128	0.665801	0.496882	0.892143
	32	ukb-a-267	Whole body water mass	Simple mode	376	-0.185591	0.744344	0.803238	-1.6445	1.27332	0.830613	0.193108	3.57271
	32	ukb-a-267	Whole body water mass	Weighted mode	376	-0.946998	0.522461	0.0706977	-1.97102	0.0770263	0.387904	0.139314	1.08007
	33	ukb-b-14540	Whole body water mass	MR Egger	511	-1.0151	0.342598	0.00318973	-1.68659	-0.343606	0.362367	0.18515	0.709209
	33	ukb-b-14540	Whole body water mass	Weighted median	511	-0.415511	0.222216	0.0615044	-0.851055	0.0200324	0.660003	0.426964	1.02023
	33	ukb-b-14540	Whole body water mass	Inverse variance weighted	511	-0.438052	0.142344	0.00208807	-0.717047	-0.159057	0.645292	0.488192	0.852948
	33	ukb-b-14540	Whole body water mass	Simple mode	511	-0.280083	0.765404	0.71457	-1.78027	1.22011	0.755721	0.168592	3.38755
	33	ukb-b-14540	Whole body water mass	Weighted mode	511	-0.82653	0.579845	0.154644	-1.96303	0.309967	0.437565	0.140433	1.36338
	34	ukb-a-268	Basal metabolic rate	MR Egger	354	-1.003	0.376734	0.00811541	-1.7414	-0.264605	0.366776	0.175274	0.767509
	34	ukb-a-268	Basal metabolic rate	Weighted median	354	-0.426018	0.205204	0.0378868	-0.828217	-0.0238195	0.653104	0.436827	0.976462
	34	ukb-a-268	Basal metabolic rate	Inverse variance weighted	354	-0.38478	0.14724	0.00896758	-0.67337	-0.0961899	0.6806	0.509987	0.908292
	34	ukb-a-268	Basal metabolic rate	Simple mode	354	0.186366	0.683111	0.785152	-1.15253	1.52526	1.20486	0.315836	4.59635
	34	ukb-a-268	Basal metabolic rate	Weighted mode	354	-0.697814	0.52009	0.18055	-1.71719	0.321562	0.497672	0.17957	1.37928
	35	ebi-a-GCST90029025	Basal metabolic rate	MR Egger	547	-0.956407	0.382558	0.012711	-1.70622	-0.206593	0.384271	0.181551	0.81335
	35	ebi-a-GCST90029025	Basal metabolic rate	Weighted median	547	-0.389314	0.219373	0.0759533	-0.819285	0.0406576	0.677522	0.440747	1.0415
	35	ebi-a-GCST90029025	Basal metabolic rate	Inverse variance weighted	547	-0.198156	0.160866	0.21802	-0.513452	0.117141	0.820242	0.598426	1.12428
	35	ebi-a-GCST90029025	Basal metabolic rate	Simple mode	547	0.0612834	0.772292	0.936781	-1.45241	1.57498	1.0632	0.234006	4.83063
	35	ebi-a-GCST90029025	Basal metabolic rate	Weighted mode	547	-0.621884	0.538907	0.249016	-1.67814	0.434373	0.536932	0.186721	1.544
	36	ebi-a-GCST90016673	Percent liver fat	MR Egger	41	0.143687	0.200722	0.478346	-0.249727	0.537101	1.15452	0.779013	1.71104
	36	ebi-a-GCST90016673	Percent liver fat	Weighted median	41	-0.00175121	0.158238	0.99117	-0.311898	0.308396	0.99825	0.732056	1.36124
	36	ebi-a-GCST90016673	Percent liver fat	Inverse variance weighted	41	0.081472	0.120379	0.498535	-0.15447	0.317414	1.08488	0.856869	1.37357
	36	ebi-a-GCST90016673	Percent liver fat	Simple mode	41	0.263802	0.314437	0.406473	-0.352494	0.880098	1.30187	0.702933	2.41114
	36	ebi-a-GCST90016673	Percent liver fat	Weighted mode	41	0.125852	0.138216	0.367988	-0.145051	0.396755	1.13411	0.864978	1.48699
	37	ebi-a-GCST90016672	Abdominal subcutaneous adipose tissue volume	MR Egger	48	-0.182996	0.466727	0.696807	-1.09778	0.731788	0.832771	0.333611	2.07879
	37	ebi-a-GCST90016672	Abdominal subcutaneous adipose tissue volume	Weighted median	48	-0.141436	0.199838	0.479097	-0.533119	0.250246	0.86811	0.586772	1.28434
	37	ebi-a-GCST90016672	Abdominal subcutaneous adipose tissue volume	Inverse variance weighted	48	-0.349517	0.143171	0.014636	-0.630132	-0.0689027	0.705028	0.532522	0.933417
	37	ebi-a-GCST90016672	Abdominal subcutaneous adipose tissue volume	Simple mode	48	0.0660928	0.442731	0.881968	-0.80166	0.933846	1.06833	0.448584	2.54427
	37	ebi-a-GCST90016672	Abdominal subcutaneous adipose tissue volume	Weighted mode	48	0.0774241	0.392791	0.844589	-0.692446	0.847294	1.0805	0.500351	2.33332
	38	ebi-a-GCST90016671	Visceral adipose tissue volume	MR Egger	44	0.506654	0.55425	0.365869	-0.579675	1.59298	1.65973	0.56008	4.9184
	38	ebi-a-GCST90016671	Visceral adipose tissue volume	Weighted median	44	0.062573	0.219389	0.77548	-0.36743	0.492576	1.06457	0.692512	1.63653
	38	ebi-a-GCST90016671	Visceral adipose tissue volume	Inverse variance weighted	44	0.0371591	0.159779	0.816099	-0.276008	0.350326	1.03786	0.758807	1.41953
	38	ebi-a-GCST90016671	Visceral adipose tissue volume	Simple mode	44	0.147829	0.491459	0.765019	-0.81543	1.11109	1.15932	0.442449	3.03766
	38	ebi-a-GCST90016671	Visceral adipose tissue volume	Weighted mode	44	0.118383	0.450827	0.794121	-0.765238	1.002	1.12567	0.465223	2.72373

## Sheet: Table S3
	Multiple Anthropometric Characteristics and Brugada Syndrome: A Mendelian Randomization Study
	Sina Liu1,2, Juju Shang 2, Hongxu Liu 2*, Wenlong Xing 2, Wei Liu 2, Shenglei Qiu 2, Xiaolei Lai 2, Mingxuan Li 2, and Siqing Wang 1,2
	Table S3. Bonferroni correction for multiple testing. False discovery rate-adjusted p-values (threshold: 0.05/22 tests) evaluating robustness of anthropometric-Brugada syndrome associations after multiple testing correction.
	Number		Id.exposure	Exposure	Original P value	Bonferroni(less than 0.05/22)
	1	discovery set	ebi-a-GCST007557	Birth weight	0.945336	No
	2	replication set	GCST008362	Birth weight	0.382205	No
	3	discovery set	ieu-a-1096	childhood obesity	0.0035472	No
	4	replication set	GCST009382	Childhood obesity	0.228939	No
	5	discovery set	GCST003177	Childhood body mass index	0.0441622	No
	6	replication set	ebi-a-GCST90002409	Childhood body mass index	0.0152935	No
	7	discovery set	ieu-b-5107	Comparative body size at age 10, Males and Females	2.06562e-05	Yes
	8		ieu-b-5108	Comparative body size at age 10, Females	0.00164515	Yes
	9		ieu-b-5109	Comparative body size at age 10, Males	0.0271907	No
	10	replication set	ukb-b-4650	Comparative body size at age 10	0.00036785	Yes
	11	discovery set	ebi-a-GCST002783	Body mass index	0.0176689	No
	12	replication set	GCST009004	Body mass index	0.172751	No
	13	discovery set	finn-b-E4_OBESITY	Adult obesity	0.000141908	Yes
	14	replication set	finngen_R11_E4_OBESITY	Adult obesity	0.146618	No
	15	discovery set	ieu-a-93	Overweight	0.00722776	No
	16	replication set	GCST90081523	Overweight	0.365522	No
	17		ieu-a-90	Obesity class 1	0.0156245	No
	18		ieu-a-91	Obesity class 2	0.000939193	Yes
	19		ieu-a-92	Obesity class 3	0.225675	No
	20	discovery set	ieu-a-61	Waist circumference	0.0374367	No
	21	replication set	ukb-b-9405	Waist circumference	0.430071	No
	22	discovery set	ieu-a-49	Hip circumference	0.0148124	No
	23	replication set	ukb-b-15590	Hip circumference	0.25072	No
	24	discovery set	ieu-a-73	Waist-hip ratio	0.00935403	No
	25	replication set	GCST008996	Waist-hip ratio	0.158468	No
	26	discovery set	ebi-a-GCST90025996	Waist-to-hip ratio adjusted for BMI	0.375229	No
	27	replication set	GCST008999	Waist-to-hip ratio adjusted for BMI	0.115168	No
	28	discovery set	ukb-a-265	Whole body fat mass	0.322117	No
	29	replication set	ukb-b-19393	Whole body fat mass	0.578583	No
	30	discovery set	ukb-a-266	Whole body fat-free mass	0.00312011	No
	31	replication set	ukb-b-13354	Whole body fat-free mass	0.0116868	No
	32	discovery set	ukb-a-267	Whole body water mass	0.00644182	No
	33	replication set	ukb-b-14540	Whole body water mass	0.00208807	Yes
	34	discovery set	ukb-a-268	Basal metabolic rate	0.00896758	No
	35	replication set	ebi-a-GCST90029025	Basal metabolic rate	0.21802	No
	36		ebi-a-GCST90016673	Percent liver fat	0.498535	No
	37		ebi-a-GCST90016672	Abdominal subcutaneous adipose tissue volume	0.014636	No
	38		ebi-a-GCST90016671	Visceral adipose tissue volume	0.816099	No

## Sheet: Table S4
	Multiple Anthropometric Characteristics and Brugada Syndrome: A Mendelian Randomization Study
	Sina Liu1,2, Juju Shang 2, Hongxu Liu 2*, Wenlong Xing 2, Wei Liu 2, Shenglei Qiu 2, Xiaolei Lai 2, Mingxuan Li 2, and Siqing Wang 1,2
	Table S4. Heterogeneity assessment in Mendelian randomization analyses. Cochran's Q test results examining heterogeneity across instrumental variables for each exposure-outcome pair, reported with Q statistics, degrees of freedom, and p-values.
	Number		id.exposure	exposure	method	Q	Q_df	Q_pval
	1	discovery set	ebi-a-GCST007557	Birth weight	MR Egger	57.5506	44	0.0826147
	1	discovery set	ebi-a-GCST007557	Birth weight	Inverse variance weighted	58.0408	45	0.0918643
	2	replication set	GCST008362	Birth weight	MR Egger	193.123	141	0.00235738
	2	replication set	GCST008362	Birth weight	Inverse variance weighted	194.152	142	0.00240722
	3	discovery set	ieu-a-1096	Childhood obesity	MR Egger	13.6254	14	0.477972
	3	discovery set	ieu-a-1096	Childhood obesity	Inverse variance weighted	13.6363	15	0.553273
	4	replication set	GCST009382	Childhood obesity	MR Egger	4.05765	5	0.541147
	4	replication set	GCST009382	Childhood obesity	Inverse variance weighted	4.05766	6	0.668874
	5	discovery set	GCST003177	Childhood body mass index	MR Egger	17.6944	16	0.342094
	5	discovery set	GCST003177	Childhood body mass index	Inverse variance weighted	23.975	17	0.120115
	6	replication set	ebi-a-GCST90002409	Childhood body mass index	MR Egger	42.2451	49	0.7416
	6	replication set	ebi-a-GCST90002409	Childhood body mass index	Inverse variance weighted	43.2994	50	0.737308
	7	discovery set	ieu-b-5107	Comparative body size at age 10, Males and Females	MR Egger	248.627	198	0.00847895
	7	discovery set	ieu-b-5107	Comparative body size at age 10, Males and Females	Inverse variance weighted	248.654	199	0.00963091
	8		ieu-b-5108	Comparative body size at age 10, Females	MR Egger	138.285	105	0.0163407
	8		ieu-b-5108	Comparative body size at age 10, Females	Inverse variance weighted	139.862	106	0.0153639
	9		ieu-b-5109	Comparative body size at age 10, Males	MR Egger	63.802	48	0.0630124
	9		ieu-b-5109	Comparative body size at age 10, Males	Inverse variance weighted	63.9464	49	0.0742634
	10	replication set	ukb-b-4650	Comparative body size at age 10	MR Egger	277.273	212	0.00172495
	10	replication set	ukb-b-4650	Comparative body size at age 10	Inverse variance weighted	277.274	213	0.00200017
	11	discovery set	ebi-a-GCST002783	Body mass index	MR Egger	93.4645	73	0.0535756
	11	discovery set	ebi-a-GCST002783	Body mass index	Inverse variance weighted	96.2721	74	0.0420472
	12	replication set	GCST009004	Body mass index	MR Egger	694.606	486	1.42533e-09
	12	replication set	GCST009004	Body mass index	Inverse variance weighted	703.345	487	4.37589e-10
	13	discovery set	finn-b-E4_OBESITY	Adult obesity	MR Egger	57.3381	43	0.0705573
	13	discovery set	finn-b-E4_OBESITY	Adult obesity	Inverse variance weighted	59.3331	44	0.0611589
	14	replication set	finngen_R11_E4_OBESITY	Adult obesity	MR Egger	102.326	41	3.73886e-07
	14	replication set	finngen_R11_E4_OBESITY	Adult obesity	Inverse variance weighted	103.427	42	4.28132e-07
	15	discovery set	ieu-a-93	Overweight	MR Egger	37.2024	32	0.241822
	15	discovery set	ieu-a-93	Overweight	Inverse variance weighted	38.1229	33	0.247685
	16	replication set	GCST90081523	Overweight
	16	replication set	GCST90081523	Overweight
	17		ieu-a-90	Obesity class 1	MR Egger	62.3716	49	0.0950397
	17		ieu-a-90	Obesity class 1	Inverse variance weighted	63.6149	50	0.0934515
	18		ieu-a-91	Obesity class 2	MR Egger	48.0858	39	0.150932
	18		ieu-a-91	Obesity class 2	Inverse variance weighted	13.272	12	0.349584
	19		ieu-a-92	Obesity class 3	MR Egger	14.9276	13	0.311894
	19		ieu-a-92	Obesity class 3	Inverse variance weighted	25.9382	14	0.026359
	20	discovery set	ieu-a-61	Waist circumference	MR Egger	49.3589	39	0.123695
	20	discovery set	ieu-a-61	Waist circumference	Inverse variance weighted	52.4982	40	0.0890678
	21	replication set	ukb-b-9405	Waist circumference	MR Egger	388.427	349	0.0715196
	21	replication set	ukb-b-9405	Waist circumference	Inverse variance weighted	395.367	350	0.0473902
	22	discovery set	ieu-a-49	Hip circumference	MR Egger	53.2909	50	0.348821
	22	discovery set	ieu-a-49	Hip circumference	Inverse variance weighted	55.6192	51	0.305083
	23	replication set	ukb-b-15590	Hip circumference	MR Egger	501.861	386	6.23308e-05
	23	replication set	ukb-b-15590	Hip circumference	Inverse variance weighted	506.538	387	4.0143e-05
	24	discovery set	ieu-a-73	Waist-to-hip ratio	MR Egger	27.0637	26	0.406
	24	discovery set	ieu-a-73	Waist-to-hip ratio	Inverse variance weighted	27.1764	27	0.454311
	25	replication set	GCST008996	Waist-hip ratio	MR Egger	394.162	331	0.00965233
	25	replication set	GCST008996	Waist-hip ratio	Inverse variance weighted	395.684	332	0.0092741
	26	discovery set	ebi-a-GCST90025996	Waist-to-hip ratio adjusted for BMI	MR Egger	257.404	224	0.0621384
	26	discovery set	ebi-a-GCST90025996	Waist-to-hip ratio adjusted for BMI	Inverse variance weighted	257.405	225	0.0679899
	27	replication set	GCST008999	Waist-to-hip ratio adjusted for BMI	MR Egger	321.389	305	0.248598
	27	replication set	GCST008999	Waist-to-hip ratio adjusted for BMI	Inverse variance weighted	321.404	306	0.261295
	28	discovery set	ukb-a-265	Whole body fat mass	MR Egger	336.439	271	0.00414454
	28	discovery set	ukb-a-265	Whole body fat mass	Inverse variance weighted	342.527	272	0.00237107
	29	replication set	ukb-b-19393	Whole body fat mass	MR Egger	596.552	406	2.04224e-09
	29	replication set	ukb-b-19393	Whole body fat mass	Inverse variance weighted	610.207	407	2.52545e-10
	30	discovery set	ukb-a-266	Whole body fat-free mass	MR Egger	460.818	378	0.00225319
	30	discovery set	ukb-a-266	Whole body fat-free mass	Inverse variance weighted	462.712	379	0.00208146
	31	replication set	ukb-b-13354	Whole body fat-free mass	MR Egger	631.058	502	7.55895e-05
	31	replication set	ukb-b-13354	Whole body fat-free mass	Inverse variance weighted	643.514	503	2.11412e-05
	32	discovery set	ukb-a-267	Whole body water mass	MR Egger	473.41	374	0.000363933
	32	discovery set	ukb-a-267	Whole body water mass	Inverse variance weighted	474.4	375	0.000369482
	33	replication set	ukb-b-14540	Whole body water mass	MR Egger	649.589	511	2.96035e-05
	33	replication set	ukb-b-14540	Whole body water mass	Inverse variance weighted	656.252	512	1.56879e-05
	34	discovery set	ukb-a-268	Basal metabolic rate	MR Egger	435.988	352	0.00149656
	34	discovery set	ukb-a-268	Basal metabolic rate	Inverse variance weighted	439.921	353	0.00110516
	35	replication set	ebi-a-GCST90029025	Basal metabolic rate	MR Egger	836.348	546	1.44041e-14
	35	replication set	ebi-a-GCST90029025	Basal metabolic rate	Inverse variance weighted	844	547	4.5912e-15
	36		ebi-a-GCST90016673	Percent liver fat	MR Egger	57.4367	39	0.0286997
	36		ebi-a-GCST90016673	Percent liver fat	Inverse variance weighted	57.6604	40	0.0348629
	37		ebi-a-GCST90016672	Abdominal subcutaneous adipose tissue volume	MR Egger	38.5519	46	0.774075
	37		ebi-a-GCST90016672	Abdominal subcutaneous adipose tissue volume	Inverse variance weighted	38.6924	47	0.800496
	38		ebi-a-GCST90016671	Visceral adipose tissue volume	MR Egger	44.409	42	0.370526
	38		ebi-a-GCST90016671	Visceral adipose tissue volume	Inverse variance weighted	45.2369	43	0.378734

## Sheet: Table S5
	Multiple Anthropometric Characteristics and Brugada Syndrome: A Mendelian Randomization Study
	Sina Liu1,2, Juju Shang 2, Hongxu Liu 2*, Wenlong Xing 2, Wei Liu 2, Shenglei Qiu 2, Xiaolei Lai 2, Mingxuan Li 2, and Siqing Wang 1,2
	Table S5. Horizontal pleiotropy evaluation by MR-Egger intercept. Assessment of directional pleiotropy bias using MR-Egger regression intercept tests with standard errors and p-values.
	Number		id.exposure	Exposure	egger_intercept	se	pval
	1	discovery set	ebi-a-GCST007557	Birth weight	0.0138991	0.0227024	0.543537
	2	replication set	GCST008362	Birth weight	0.010141	0.0116998	0.387544
	3	discovery set	ieu-a-1096	Childhood obesity	0.0047511	0.0456196	0.918531
	4	replication set	GCST009382	Childhood obesity	-0.000180842	0.0560293	0.99755
	5	discovery set	GCST003177	Childhood body mass index	-0.0282665	0.0118612	0.0299066
	6	replication set	ebi-a-GCST90002409	Childhood body mass index	0.0165289	0.0160971	0.309544
	7	discovery set	ieu-b-5107	Comparative body size at age 10, Males and Females	-0.000929397	0.00630974	0.883048
	8		ieu-b-5108	Comparative body size at age 10, Females	0.0104099	0.00951292	0.27633
	9		ieu-b-5109	Comparative body size at age 10, Males	0.00471836	0.0143118	0.743073
	10	replication set	ukb-b-4650	Comparative body size at age 10	0.000161929	0.0064207	0.979903
	11	discovery set	ebi-a-GCST002783	Body mass index	0.0173867	0.0117412	0.142955
	12	replication set	GCST009004	Body mass index	0.0132323	0.00535107	0.0137455
	13	discovery set	finn-b-E4_OBESITY	Adult obesity	-0.0256444	0.0209652	0.227921
	14	replication set	finngen_R11_E4_OBESITY	Adult obesity	0.0156623	0.0235747	0.510172
	15	discovery set	ieu-a-93	Overweight	0.0173121	0.0194562	0.380214
	16	replication set	GCST90081523	Overweight	-0.0111301	0.0515887	0.834585
	17		ieu-a-90	Obesity class 1	0.0162963	0.0164887	0.327847
	18		ieu-a-91	Obesity class 2	0.0170431	0.0194261	0.385679
	19		ieu-a-92	Obesity class 3	0.0436687	0.035692	0.244628
	20	discovery set	ieu-a-61	Waist circumference	0.0360086	0.0228634	0.123348
	21	replication set	ukb-b-9405	Waist circumference	0.0151929	0.00608406	0.0129792
	22	discovery set	ieu-a-49	Hip circumference	0.0236107	0.0159745	0.145674
	23	replication set	ukb-b-15590	Hip circumference	0.0116367	0.00613509	0.0586068
	24	discovery set	ieu-a-73	Waist-to-hip ratio	-0.0106377	0.0323295	0.744762
	25	replication set	GCST008996	Waist-to-hip ratio	0.00733188	0.00648563	0.259093
	26	discovery set	ebi-a-GCST90025996	Waist-to-hip ratio adjusted for BMI	-0.000201218	0.00734596	0.978172
	27	replication set	GCST008999	Waist-to-hip ratio adjusted for BMI	0.000674603	0.0055967	0.904138
	28	discovery set	ukb-a-265	Whole body fat mass	0.0174103	0.00786252	0.0276374
	29	replication set	ukb-b-19393	Whole body fat mass	0.0196582	0.00644861	0.00245081
	30	discovery set	ukb-a-266	Whole body fat-free mass	0.00704415	0.00565087	0.213331
	31	replication set	ukb-b-13354	Whole body fat-free mass	0.014826	0.00471007	0.00174326
	32	discovery set	ukb-a-267	Whole body water mass	0.00507275	0.00573535	0.37701
	33	replication set	ukb-b-14540	Whole body water mass	0.010788	0.00471213	0.0224624
	34	discovery set	ukb-a-268	Basal metabolic rate	0.0105881	0.00594229	0.0756393
	35	replication set	ebi-a-GCST90029025	Basal metabolic rate	0.0109532	0.0049006	0.0258167
	36		ebi-a-GCST90016673	Percent liver fat	-0.00585659	0.0150274	0.698858
	37		ebi-a-GCST90016672	Abdominal subcutaneous adipose tissue volume	-0.00783524	0.0209019	0.709489
	38		ebi-a-GCST90016671	Visceral adipose tissue volume	-0.0197289	0.0222965	0.381279

## Sheet: Table S6
	Multiple Anthropometric Characteristics and Brugada Syndrome: A Mendelian Randomization Study
	Sina Liu1,2, Juju Shang 2, Hongxu Liu 2*, Wenlong Xing 2, Wei Liu 2, Shenglei Qiu 2, Xiaolei Lai 2, Mingxuan Li 2, and Siqing Wang 1,2
	Table S6. MR-PRESSO global and outlier correction tests. Results of Mendelian Randomization Pleiotropy RESidual Sum and Outlier (MR-PRESSO) analysis showing global test p-values, number of outliers detected, and corrected causal estimates after outlier removal.
	Number		id.exposure	Exposure	nsnp	Global test	Outliers	Distortion test：这几个SNP去除后的结果和原始结果的差异显著	P value_Outlier-corrected	Global test	Outliers	Distortion test	P value_Outlier-corrected
	1	discovery set	ebi-a-GCST007557	Birth weight	46	0.011	12：rs13266210	0.0336	0.957465	0.083	NA	NA	NA
	2	replication set	GCST008362	Birth weight	143
	3	discovery set	ieu-a-1096	Childhood obesity	16	0.587	NA	NA	NA
	4	replication set	GCST009382	Childhood obesity	7	0.7191	NA	NA	NA
	5	discovery set	GCST003177	Childhood body mass index	18	0.3271	NA	NA	NA
	6	replication set	ebi-a-GCST90002409	Childhood body mass index	51	0.4358	NA	NA	NA
	7	discovery set	ieu-b-5107	Comparative body size at age 10, Males and Females	200	<1e-04	21：rs11215403 83：rs2409743	0.6166	3.9345e-05	0.0102	No significant outliers	NA	NA
	8		ieu-b-5108	Comparative body size at age 10, Females	109	<1e-04	10:rs11215403, 22:rs12334731	0.5847	0.00195089	0.0228	No significant outliers	NA	NA
	9		ieu-b-5109	Comparative body size at age 10, Males	50	0.1061	NA	NA	NA
	10	replication set	ukb-b-4650	Comparative body size at age 10	215	<1e-04	24：rs11215403，94：rs2409743	0.6407	0.000472929	0.0028	No significant outliers	NA	NA
	11	discovery set	ebi-a-GCST002783	Body mass index	74	0.0241	No significant outliers	NA	NA
	12	replication set	GCST009004	Body mass index	488
	13	discovery set	finn-b-E4_OBESITY	Adult obesity	46	0.0154	31:rs428571	0.6958	0.000434602	0.0808	NA	NA	NA
	14	replication set	finngen_R11_E4_OBESITY	Adult obesity	43
	15	discovery set	ieu-a-93	Overweight	34	0.256	NA	NA	NA
	16	replication set	GCST90081523	Overweight	10
	17		ieu-a-90	Obesity class 1	51	0.0541	NA	NA	NA
	18		ieu-a-91	Obesity class 2	41	0.1718	NA	NA	NA
	19		ieu-a-92	Obesity class 3	15	0.0317	6：rs1874509	0.6653	0.247238	0.3232	NA	NA	NA
	20	discovery set	ieu-a-61	Waist circumference	41	0.1094	NA	NA	NA
	21	replication set	ukb-b-9405	Waist circumference	351	0.0577	NA	NA	NA
	22	discovery set	ieu-a-49	Hip circumference	52	0.2928	NA	NA	NA
	23	replication set	ukb-b-15590	Hip circumference	390	<1e-04	19 386	0.7192	0.232844
	24	discovery set	ieu-a-73	Waist-to-hip ratio	28	0.5244	NA	NA	NA
	25	replication set	GCST008996	Waist-to-hip ratio	333
	26	discovery set	ebi-a-GCST90025996	Waist-to-hip ratio adjusted for BMI	226	0.0713	NA	NA	NA
	27	replication set	GCST008999	Waist-to-hip ratio adjusted for BMI	307
	28	discovery set	ukb-a-265	Whole body fat mass	273	0.0012	12	0.8921	0.394914	0.0065	No significant outliers	NA	NA
	29	replication set	ukb-b-19393	Whole body fat mass	408	<1e-04	25 61	0.7129	0.28406
	30	discovery set	ukb-a-266	Whole body fat-free mass	380	0.0001	223	0.8491	0.00592779	0.001125	NA	NA	NA
	31	replication set	ukb-b-13354	Whole body fat-free mass	504	0.0001	399	0.8859	0.0123696
	32	discovery set	ukb-a-267	Whole body water mass	376	<1e-04	4：rs10104303，224：rs3749387	0.938	0.00491517	0.0002	No significant outliers	NA	NA
	33	replication set	ukb-b-14540	Whole body water mass	513	<1e-04	81 406	0.8133	0.00278945
	34	discovery set	ukb-a-268	Basal metabolic rate	354	<1e-04	3：rs10104303， 207：rs3749387	0.9573	0.0101281	0.0006	294	0.921	0.0124026
	35	replication set	ebi-a-GCST90029025	Basal metabolic rate	547	<1e-04	19 79 306	0.678	0.0348733
	36		ebi-a-GCST90016673	Percent liver fat	41	0.0458	No significant outliers	NA	NA
	37		ebi-a-GCST90016672	Abdominal subcutaneous adipose tissue volume	48	0.816	NA	NA	NA
	38		ebi-a-GCST90016671	Visceral adipose tissue volume	44	0.4931	NA	NA	NA

## Sheet: Table S7
	Multiple Anthropometric Characteristics and Brugada Syndrome: A Mendelian Randomization Study.
	Sina Liu1,2, Juju Shang 2, Hongxu Liu 2*, Wenlong Xing 2, Wei Liu 2, Shenglei Qiu 2, Xiaolei Lai 2, Mingxuan Li 2, and Siqing Wang 1,2
	Table S7. Reverse-direction associations of genetically predicted Brugada syndrome with anthropometric traits. Mendelian randomization analysis testing causal effects of Brugada syndrome liability on anthropometric measures, including method-specific effect estimates and confidence intervals.
	Number		id.exposure	exposure	method	nsnp	b	se	pval	lo_ci	up_ci	or	or_lci95	or_uci95
	1	discovery set	ebi-a-GCST007557	Birth weight	MR Egger	52	-0.00425534	0.00428302	0.325232	-0.0126501	0.00413937	0.995754	0.98743	1.00415
	1	discovery set	ebi-a-GCST007557	Birth weight	Weighted median	52	-0.0012131	0.00345625	0.725597	-0.00798735	0.00556114	0.998788	0.992044	1.00558
	1	discovery set	ebi-a-GCST007557	Birth weight	Inverse variance weighted	52	-0.00109461	0.00229588	0.633525	-0.00559453	0.00340531	0.998906	0.994421	1.00341
	1	discovery set	ebi-a-GCST007557	Birth weight	Simple mode	52	-0.00251625	0.0064713	0.699018	-0.0152	0.0101675	0.997487	0.984915	1.01022
	1	discovery set	ebi-a-GCST007557	Birth weight	Weighted mode	52	-0.00159035	0.0032425	0.625904	-0.00794564	0.00476494	0.998411	0.992086	1.00478
	2	replication set	GCST008362	Birth weight
	2	replication set	GCST008362	Birth weight
	2	replication set	GCST008362	Birth weight
	2	replication set	GCST008362	Birth weight
	2	replication set	GCST008362	Birth weight
	3	discovery set	ieu-a-1096	childhood obesity	MR Egger	30	-0.011523	0.0331992	0.731121	-0.0765935	0.0535475	0.988543	0.926266	1.05501
	3	discovery set	ieu-a-1096	childhood obesity	Weighted median	30	-0.00641923	0.024935	0.796841	-0.0552919	0.0424534	0.993601	0.946209	1.04337
	3	discovery set	ieu-a-1096	childhood obesity	Inverse variance weighted	30	0.0114816	0.0185419	0.535768	-0.0248606	0.0478239	1.01155	0.975446	1.04899
	3	discovery set	ieu-a-1096	childhood obesity	Simple mode	30	0.0235378	0.0496681	0.639118	-0.0738117	0.120887	1.02382	0.928847	1.1285
	3	discovery set	ieu-a-1096	childhood obesity	Weighted mode	30	-0.00119097	0.0240739	0.960883	-0.0483758	0.0459939	0.99881	0.952776	1.04707
	4	replication set	GCST009382	Childhood obesity
	4	replication set	GCST009382	Childhood obesity
	4	replication set	GCST009382	Childhood obesity
	4	replication set	GCST009382	Childhood obesity
	4	replication set	GCST009382	Childhood obesity
	5	discovery set	GCST003177	Childhood body mass index
	5	discovery set	GCST003177	Childhood body mass index
	5	discovery set	GCST003177	Childhood body mass index
	5	discovery set	GCST003177	Childhood body mass index
	5	discovery set	GCST003177	Childhood body mass index
	6	replication set	ebi-a-GCST90002409	Childhood body mass index	MR Egger	46	-0.00709646	0.00887709	0.428346	-0.0244956	0.0103026	0.992929	0.975802	1.01036
	6	replication set	ebi-a-GCST90002409	Childhood body mass index	Weighted median	46	0.00424958	0.00747976	0.569937	-0.0104107	0.0189099	1.00426	0.989643	1.01909
	6	replication set	ebi-a-GCST90002409	Childhood body mass index	Inverse variance weighted	46	0.00490985	0.00493325	0.319612	-0.00475932	0.014579	1.00492	0.995252	1.01469
	6	replication set	ebi-a-GCST90002409	Childhood body mass index	Simple mode	46	0.00442374	0.0137473	0.749102	-0.022521	0.0313685	1.00443	0.977731	1.03187
	6	replication set	ebi-a-GCST90002409	Childhood body mass index	Weighted mode	46	0.00309263	0.00648936	0.635974	-0.0096265	0.0158118	1.0031	0.99042	1.01594
	7	discovery set	ieu-b-5107	Comparative body size at age 10, Males and Females
	7	discovery set	ieu-b-5107	Comparative body size at age 10, Males and Females
	7	discovery set	ieu-b-5107	Comparative body size at age 10, Males and Females
	7	discovery set	ieu-b-5107	Comparative body size at age 10, Males and Females
	7	discovery set	ieu-b-5107	Comparative body size at age 10, Males and Females
	8		ieu-b-5108	Comparative body size at age 10, Females	MR Egger	51	0.000906078	0.00260536	0.729499	-0.00420042	0.00601258	1.00091	0.995808	1.00603
	8		ieu-b-5108	Comparative body size at age 10, Females	Weighted median	51	0.00105094	0.0017871	0.556486	-0.00245177	0.00455365	1.00105	0.997551	1.00456
	8		ieu-b-5108	Comparative body size at age 10, Females	Inverse variance weighted	51	0.00116159	0.00138251	0.400794	-0.00154812	0.0038713	1.00116	0.998453	1.00388
	8		ieu-b-5108	Comparative body size at age 10, Females	Simple mode	51	0.00140221	0.00341663	0.68326	-0.00529438	0.00809881	1.0014	0.99472	1.00813
	8		ieu-b-5108	Comparative body size at age 10, Females	Weighted mode	51	0.00140221	0.00165237	0.400145	-0.00183644	0.00464087	1.0014	0.998165	1.00465
	9		ieu-b-5109	Comparative body size at age 10, Males	MR Egger	51	-0.000162745	0.00290264	0.955516	-0.00585192	0.00552643	0.999837	0.994165	1.00554
	9		ieu-b-5109	Comparative body size at age 10, Males	Weighted median	51	0.00061075	0.00185636	0.742153	-0.00302772	0.00424922	1.00061	0.996977	1.00426
	9		ieu-b-5109	Comparative body size at age 10, Males	Inverse variance weighted	51	0.00203163	0.00155338	0.190917	-0.00101301	0.00507626	1.00203	0.998988	1.00509
	9		ieu-b-5109	Comparative body size at age 10, Males	Simple mode	51	0.00184205	0.00400627	0.647658	-0.00601023	0.00969434	1.00184	0.994008	1.00974
	9		ieu-b-5109	Comparative body size at age 10, Males	Weighted mode	51	0.000517532	0.00203369	0.800169	-0.0034685	0.00450356	1.00052	0.996538	1.00451
	10	replication set	ukb-b-4650	Comparative body size at age 10	MR Egger	53	0.000886068	0.002417	0.715436	-0.00385126	0.00562339	1.00089	0.996156	1.00564
	10	replication set	ukb-b-4650	Comparative body size at age 10	Weighted median	53	0.000837982	0.0013143	0.523743	-0.00173805	0.00341401	1.00084	0.998263	1.00342
	10	replication set	ukb-b-4650	Comparative body size at age 10	Inverse variance weighted	53	0.00144659	0.00126874	0.254213	-0.00104014	0.00393332	1.00145	0.99896	1.00394
	10	replication set	ukb-b-4650	Comparative body size at age 10	Simple mode	53	0.00158945	0.00263625	0.549182	-0.0035776	0.0067565	1.00159	0.996429	1.00678
	10	replication set	ukb-b-4650	Comparative body size at age 10	Weighted mode	53	0.00117755	0.00140754	0.406643	-0.00158122	0.00393633	1.00118	0.99842	1.00394
	11	discovery set	ebi-a-GCST002783	Body mass index	MR Egger	31	0.0077441	0.00484693	0.120943	-0.00175588	0.0172441	1.00777	0.998246	1.01739
	11	discovery set	ebi-a-GCST002783	Body mass index	Weighted median	31	0.00677021	0.00308177	0.0280306	0.00072994	0.0128105	1.00679	1.00073	1.01289
	11	discovery set	ebi-a-GCST002783	Body mass index	Inverse variance weighted	31	0.00710566	0.00280138	0.0111972	0.00161495	0.0125964	1.00713	1.00162	1.01268
	11	discovery set	ebi-a-GCST002783	Body mass index	Simple mode	31	0.0160282	0.0088475	0.0800691	-0.00131288	0.0333693	1.01616	0.998688	1.03393
	11	discovery set	ebi-a-GCST002783	Body mass index	Weighted mode	31	0.00731813	0.00284167	0.0151883	0.00174846	0.0128878	1.00734	1.00175	1.01297
	12	replication set	GCST009004	Body mass index
	12	replication set	GCST009004	Body mass index
	12	replication set	GCST009004	Body mass index
	12	replication set	GCST009004	Body mass index
	12	replication set	GCST009004	Body mass index
	13	discovery set	finn-b-E4_OBESITY	Adult obesity
	13	discovery set	finn-b-E4_OBESITY	Adult obesity
	13	discovery set	finn-b-E4_OBESITY	Adult obesity
	13	discovery set	finn-b-E4_OBESITY	Adult obesity
	13	discovery set	finn-b-E4_OBESITY	Adult obesity
	14	replication set	finngen_R11_E4_OBESITY	Adult obesity	MR Egger	51	-0.0138327	0.0185252	0.458814	-0.050142	0.0224767	0.986263	0.951094	1.02273
	14	replication set	finngen_R11_E4_OBESITY	Adult obesity	Weighted median	51	-0.0119797	0.0149242	0.422149	-0.0412311	0.0172718	0.988092	0.959607	1.01742
	14	replication set	finngen_R11_E4_OBESITY	Adult obesity	Inverse variance weighted	51	0.00417808	0.0099443	0.674377	-0.0153128	0.0236689	1.00419	0.984804	1.02395
	14	replication set	finngen_R11_E4_OBESITY	Adult obesity	Simple mode	51	-0.0286328	0.0320668	0.376182	-0.0914837	0.0342181	0.971773	0.912576	1.03481
	14	replication set	finngen_R11_E4_OBESITY	Adult obesity	Weighted mode	51	-0.0141295	0.0148253	0.345141	-0.0431871	0.0149281	0.98597	0.957732	1.01504
	15	discovery set	ieu-a-93	Overweight	MR Egger	36	0.00818548	0.00528857	0.130937	-0.00218012	0.0185511	1.00822	0.997822	1.01872
	15	discovery set	ieu-a-93	Overweight	Weighted median	36	0.00680908	0.00323651	0.0353929	0.000465523	0.0131526	1.00683	1.00047	1.01324
	15	discovery set	ieu-a-93	Overweight	Inverse variance weighted	36	0.00315789	0.00308267	0.305646	-0.00288415	0.00919992	1.00316	0.99712	1.00924
	15	discovery set	ieu-a-93	Overweight	Simple mode	36	-0.0101351	0.00893751	0.264504	-0.0276526	0.00738242	0.989916	0.972726	1.00741
	15	discovery set	ieu-a-93	Overweight	Weighted mode	36	0.00567009	0.00279677	0.0502935	0.00018841	0.0111518	1.00569	1.00019	1.01121
	16	replication set	GCST90081523	Overweight
	16	replication set	GCST90081523	Overweight
	16	replication set	GCST90081523	Overweight
	16	replication set	GCST90081523	Overweight
	16	replication set	GCST90081523	Overweight
	17		ieu-a-90	Obesity class 1
	17		ieu-a-90	Obesity class 1
	17		ieu-a-90	Obesity class 1
	17		ieu-a-90	Obesity class 1
	17		ieu-a-90	Obesity class 1
	18		ieu-a-91	Obesity class 2
	18		ieu-a-91	Obesity class 2
	18		ieu-a-91	Obesity class 2
	18		ieu-a-91	Obesity class 2
	18		ieu-a-91	Obesity class 2
	19		ieu-a-92	Obesity class 3
	19		ieu-a-92	Obesity class 3
	19		ieu-a-92	Obesity class 3
	19		ieu-a-92	Obesity class 3
	19		ieu-a-92	Obesity class 3
	20	discovery set	ieu-a-61	Waist circumference	MR Egger	36	0.0128128	0.00505323	0.0159924	0.00290844	0.0227171	1.0129	1.00291	1.02298
	20	discovery set	ieu-a-61	Waist circumference	Weighted median	36	0.0101538	0.00357198	0.00447441	0.00315271	0.0171549	1.01021	1.00316	1.0173
	20	discovery set	ieu-a-61	Waist circumference	Inverse variance weighted	36	0.00913048	0.00289757	0.00162668	0.00345124	0.0148097	1.00917	1.00346	1.01492
	20	discovery set	ieu-a-61	Waist circumference	Simple mode	36	0.00547247	0.00827259	0.512612	-0.0107418	0.0216868	1.00549	0.989316	1.02192
	20	discovery set	ieu-a-61	Waist circumference	Weighted mode	36	0.00988745	0.00322324	0.00414739	0.0035699	0.016205	1.00994	1.00358	1.01634
	21	replication set	ukb-b-9405	Waist circumference	MR Egger	53	0.00472476	0.00321127	0.147352	-0.00156932	0.0110188	1.00474	0.998432	1.01108
	21	replication set	ukb-b-9405	Waist circumference	Weighted median	53	0.00134402	0.00168497	0.425074	-0.00195853	0.00464656	1.00134	0.998043	1.00466
	21	replication set	ukb-b-9405	Waist circumference	Inverse variance weighted	53	0.00301285	0.00169138	0.0748641	-0.000302257	0.00632796	1.00302	0.999698	1.00635
	21	replication set	ukb-b-9405	Waist circumference	Simple mode	53	0.00499105	0.00351841	0.161996	-0.00190504	0.0118871	1.005	0.998097	1.01196
	21	replication set	ukb-b-9405	Waist circumference	Weighted mode	53	0.0013908	0.00173586	0.426653	-0.00201149	0.00479309	1.00139	0.997991	1.0048
	22	discovery set	ieu-a-49	Hip circumference	MR Egger	36	0.0133621	0.00490739	0.0101383	0.00374359	0.0229805	1.01345	1.00375	1.02325
	22	discovery set	ieu-a-49	Hip circumference	Weighted median	36	0.00984201	0.00367637	0.00742631	0.00263632	0.0170477	1.00989	1.00264	1.01719
	22	discovery set	ieu-a-49	Hip circumference	Inverse variance weighted	36	0.0118126	0.00279211	2.33e-05	0.00634004	0.0172851	1.01188	1.00636	1.01744
	22	discovery set	ieu-a-49	Hip circumference	Simple mode	36	0.0021695	0.00946753	0.820085	-0.0163869	0.0207259	1.00217	0.983747	1.02094
	22	discovery set	ieu-a-49	Hip circumference	Weighted mode	36	0.00974186	0.00326321	0.00514086	0.00334596	0.0161378	1.00979	1.00335	1.01627
	23	replication set	ukb-b-15590	Hip circumference	MR Egger	53	0.00199457	0.00387915	0.60935	-0.00560856	0.00959769	1.002	0.994407	1.00964
	23	replication set	ukb-b-15590	Hip circumference	Weighted median	53	-0.000807756	0.00176187	0.646618	-0.00426102	0.00264551	0.999193	0.995748	1.00265
	23	replication set	ukb-b-15590	Hip circumference	Inverse variance weighted	53	0.00236675	0.00203554	0.244945	-0.00162291	0.0063564	1.00237	0.998378	1.00638
	23	replication set	ukb-b-15590	Hip circumference	Simple mode	53	0.00333551	0.00358381	0.356302	-0.00368876	0.0103598	1.00334	0.996318	1.01041
	23	replication set	ukb-b-15590	Hip circumference	Weighted mode	53	-0.000293196	0.00182305	0.872853	-0.00386638	0.00327999	0.999707	0.996141	1.00329
	24	discovery set	ieu-a-73	Waist-hip ratio	MR Egger	35	0.0271439	0.0156638	0.0924507	-0.00355726	0.057845	1.02752	0.996449	1.05955
	24	discovery set	ieu-a-73	Waist-hip ratio	Weighted median	35	0.0132616	0.0122853	0.280381	-0.0108177	0.0373409	1.01335	0.989241	1.03805
	24	discovery set	ieu-a-73	Waist-hip ratio	Inverse variance weighted	35	0.00945337	0.00862082	0.272828	-0.00744344	0.0263502	1.0095	0.992584	1.0267
	24	discovery set	ieu-a-73	Waist-hip ratio	Simple mode	35	0.0214964	0.0256098	0.407118	-0.0286988	0.0716917	1.02173	0.971709	1.07432
	24	discovery set	ieu-a-73	Waist-hip ratio	Weighted mode	35	0.0145785	0.0117452	0.223016	-0.0084421	0.0375991	1.01469	0.991593	1.03831
	25	replication set	GCST008996	Waist-hip ratio
	25	replication set	GCST008996	Waist-hip ratio
	25	replication set	GCST008996	Waist-hip ratio
	25	replication set	GCST008996	Waist-hip ratio
	25	replication set	GCST008996	Waist-hip ratio
	26	discovery set	ebi-a-GCST90025996	Waist-to-hip ratio adjusted for BMI	MR Egger	16	0.00720626	0.00303002	0.0321783	0.00126742	0.0131451	1.00723	1.00127	1.01323
	26	discovery set	ebi-a-GCST90025996	Waist-to-hip ratio adjusted for BMI	Weighted median	16	0.00453121	0.00191448	0.017942	0.000778836	0.00828359	1.00454	1.00078	1.00832
	26	discovery set	ebi-a-GCST90025996	Waist-to-hip ratio adjusted for BMI	Inverse variance weighted	16	0.00244533	0.00192997	0.205143	-0.00133741	0.00622808	1.00245	0.998663	1.00625
	26	discovery set	ebi-a-GCST90025996	Waist-to-hip ratio adjusted for BMI	Simple mode	16	0.00283489	0.00431522	0.521165	-0.00562294	0.0112927	1.00284	0.994393	1.01136
	26	discovery set	ebi-a-GCST90025996	Waist-to-hip ratio adjusted for BMI	Weighted mode	16	0.00384589	0.00185921	0.0562806	0.000201834	0.00748995	1.00385	1.0002	1.00752
	27	replication set	GCST008999	Waist-to-hip ratio adjusted for BMI
	27	replication set	GCST008999	Waist-to-hip ratio adjusted for BMI
	27	replication set	GCST008999	Waist-to-hip ratio adjusted for BMI
	27	replication set	GCST008999	Waist-to-hip ratio adjusted for BMI
	27	replication set	GCST008999	Waist-to-hip ratio adjusted for BMI
	28	discovery set	ukb-a-265	Whole body fat mass	MR Egger	52	0.00470878	0.00407484	0.253348	-0.00327791	0.0126955	1.00472	0.996727	1.01278
	28	discovery set	ukb-a-265	Whole body fat mass	Weighted median	52	-0.000539687	0.00226982	0.812062	-0.00498852	0.00390915	0.99946	0.995024	1.00392
	28	discovery set	ukb-a-265	Whole body fat mass	Inverse variance weighted	52	0.00234745	0.00216349	0.277909	-0.00189299	0.0065879	1.00235	0.998109	1.00661
	28	discovery set	ukb-a-265	Whole body fat mass	Simple mode	52	-0.000577726	0.00432845	0.894346	-0.00906149	0.00790604	0.999422	0.990979	1.00794
	28	discovery set	ukb-a-265	Whole body fat mass	Weighted mode	52	-0.000851914	0.00245113	0.729601	-0.00565612	0.00395229	0.999148	0.99436	1.00396
	29	replication set	ukb-b-19393	Whole body fat mass	MR Egger	53	0.0028212	0.0036419	0.442123	-0.00431693	0.00995932	1.00283	0.995692	1.01001
	29	replication set	ukb-b-19393	Whole body fat mass	Weighted median	53	-0.00217115	0.00172068	0.20702	-0.00554368	0.00120137	0.997831	0.994472	1.0012
	29	replication set	ukb-b-19393	Whole body fat mass	Inverse variance weighted	53	0.00184681	0.00191287	0.33431	-0.00190241	0.00559603	1.00185	0.998099	1.00561
	29	replication set	ukb-b-19393	Whole body fat mass	Simple mode	53	0.00436217	0.00414361	0.297325	-0.00375931	0.0124837	1.00437	0.996248	1.01256
	29	replication set	ukb-b-19393	Whole body fat mass	Weighted mode	53	-0.000622983	0.00199302	0.755848	-0.0045293	0.00328334	0.999377	0.995481	1.00329
	30	discovery set	ukb-a-266	Whole body fat-free mass
	30	discovery set	ukb-a-266	Whole body fat-free mass
	30	discovery set	ukb-a-266	Whole body fat-free mass
	30	discovery set	ukb-a-266	Whole body fat-free mass
	30	discovery set	ukb-a-266	Whole body fat-free mass
	31	replication set	ukb-b-13354	Whole body fat-free mass	MR Egger	53	0.00340182	0.00321133	0.294445	-0.00289237	0.00969603	1.00341	0.997112	1.00974
	31	replication set	ukb-b-13354	Whole body fat-free mass	Weighted median	53	0.000606701	0.00116794	0.603438	-0.00168246	0.00289586	1.00061	0.998319	1.0029
	31	replication set	ukb-b-13354	Whole body fat-free mass	Inverse variance weighted	53	0.00195261	0.00168967	0.247839	-0.00135915	0.00526436	1.00195	0.998642	1.00528
	31	replication set	ukb-b-13354	Whole body fat-free mass	Simple mode	53	8.26e-05	0.00203225	0.967747	-0.00390063	0.00406577	1.00008	0.996107	1.00407
	31	replication set	ukb-b-13354	Whole body fat-free mass	Weighted mode	53	0.000783093	0.00100939	0.441376	-0.00119531	0.0027615	1.00078	0.998805	1.00277
	32	discovery set	ukb-a-267	Whole body water mass
	32	discovery set	ukb-a-267	Whole body water mass
	32	discovery set	ukb-a-267	Whole body water mass
	32	discovery set	ukb-a-267	Whole body water mass
	32	discovery set	ukb-a-267	Whole body water mass
	33	replication set	ukb-b-14540	Whole body water mass	MR Egger	53	0.00359359	0.00319334	0.265714	-0.00266536	0.00985254	1.0036	0.997338	1.0099
	33	replication set	ukb-b-14540	Whole body water mass	Weighted median	53	0.000843097	0.00117328	0.472397	-0.00145652	0.00314271	1.00084	0.998545	1.00315
	33	replication set	ukb-b-14540	Whole body water mass	Inverse variance weighted	53	0.00203541	0.00168098	0.225954	-0.00125931	0.00533014	1.00204	0.998741	1.00534
	33	replication set	ukb-b-14540	Whole body water mass	Simple mode	53	0.000132985	0.00213277	0.950521	-0.00404724	0.00431321	1.00013	0.995961	1.00432
	33	replication set	ukb-b-14540	Whole body water mass	Weighted mode	53	0.000846247	0.00103264	0.41624	-0.00117772	0.00287021	1.00085	0.998823	1.00287
	34	discovery set	ukb-a-268	Basal metabolic rate	MR Egger	52	0.00307938	0.00348926	0.381714	-0.00375957	0.00991833	1.00308	0.996247	1.00997
	34	discovery set	ukb-a-268	Basal metabolic rate	Weighted median	52	-0.000461936	0.00155026	0.765724	-0.00350045	0.00257658	0.999538	0.996506	1.00258
	34	discovery set	ukb-a-268	Basal metabolic rate	Inverse variance weighted	52	0.00201416	0.00184633	0.275318	-0.00160465	0.00563298	1.00202	0.998397	1.00565
	34	discovery set	ukb-a-268	Basal metabolic rate	Simple mode	52	-0.00227879	0.0030085	0.452266	-0.00817544	0.00361787	0.997724	0.991858	1.00362
	34	discovery set	ukb-a-268	Basal metabolic rate	Weighted mode	52	-0.000589115	0.00135917	0.666525	-0.00325309	0.00207486	0.999411	0.996752	1.00208
	35	replication set	ebi-a-GCST90029025	Basal metabolic rate	MR Egger	53	0.00371259	0.00291018	0.207832	-0.00199135	0.00941653	1.00372	0.998011	1.00946
	35	replication set	ebi-a-GCST90029025	Basal metabolic rate	Weighted median	53	-6.68e-05	0.00116371	0.954196	-0.00234771	0.00221403	0.999933	0.997655	1.00222
	35	replication set	ebi-a-GCST90029025	Basal metabolic rate	Inverse variance weighted	53	0.00165623	0.00154014	0.282207	-0.00136245	0.00467491	1.00166	0.998638	1.00469
	35	replication set	ebi-a-GCST90029025	Basal metabolic rate	Simple mode	53	-0.000729252	0.00230364	0.752841	-0.00524439	0.00378588	0.999271	0.994769	1.00379
	35	replication set	ebi-a-GCST90029025	Basal metabolic rate	Weighted mode	53	0.000265254	0.00106499	0.80429	-0.00182213	0.00235264	1.00027	0.99818	1.00236
	36		ebi-a-GCST90016673	Percent liver fat	MR Egger	53	0.0176073	0.00830442	0.0388717	0.00133066	0.033884	1.01776	1.00133	1.03446
	36		ebi-a-GCST90016673	Percent liver fat	Weighted median	53	0.00997586	0.00696157	0.151861	-0.00366882	0.0236205	1.01003	0.996338	1.0239
	36		ebi-a-GCST90016673	Percent liver fat	Inverse variance weighted	53	0.00484821	0.00439687	0.270179	-0.00376966	0.0134661	1.00486	0.996237	1.01356
	36		ebi-a-GCST90016673	Percent liver fat	Simple mode	53	0.000848516	0.0141541	0.952427	-0.0268935	0.0285906	1.00085	0.973465	1.029
	36		ebi-a-GCST90016673	Percent liver fat	Weighted mode	53	0.00737331	0.00717528	0.308895	-0.00669024	0.0214369	1.0074	0.993332	1.02167
	37		ebi-a-GCST90016672	Abdominal subcutaneous adipose tissue volume	MR Egger	53	0.00266256	0.0077352	0.732101	-0.0124984	0.0178236	1.00267	0.987579	1.01798
	37		ebi-a-GCST90016672	Abdominal subcutaneous adipose tissue volume	Weighted median	53	-0.00147518	0.00682327	0.828834	-0.0148488	0.0118984	0.998526	0.985261	1.01197
	37		ebi-a-GCST90016672	Abdominal subcutaneous adipose tissue volume	Inverse variance weighted	53	-0.00397003	0.00409609	0.332434	-0.0119984	0.00405832	0.996038	0.988073	1.00407
	37		ebi-a-GCST90016672	Abdominal subcutaneous adipose tissue volume	Simple mode	53	-0.0177088	0.0139053	0.208492	-0.0449632	0.00954553	0.982447	0.956033	1.00959
	37		ebi-a-GCST90016672	Abdominal subcutaneous adipose tissue volume	Weighted mode	53	-0.00446359	0.00679265	0.514001	-0.0177772	0.00885	0.995546	0.98238	1.00889
	38		ebi-a-GCST90016671	Visceral adipose tissue volume	MR Egger	53	0.0099723	0.00711149	0.166889	-0.00396621	0.0239108	1.01002	0.996042	1.0242
	38		ebi-a-GCST90016671	Visceral adipose tissue volume	Weighted median	53	0.000988239	0.00636323	0.876581	-0.0114837	0.0134602	1.00099	0.988582	1.01355
	38		ebi-a-GCST90016671	Visceral adipose tissue volume	Inverse variance weighted	53	-0.00227265	0.0037659	0.546189	-0.00965382	0.00510852	0.99773	0.990393	1.00512
	38		ebi-a-GCST90016671	Visceral adipose tissue volume	Simple mode	53	-0.0105267	0.0125426	0.405158	-0.0351102	0.0140569	0.989529	0.965499	1.01416
	38		ebi-a-GCST90016671	Visceral adipose tissue volume	Weighted mode	53	0.00171816	0.00610216	0.779394	-0.0102421	0.0136784	1.00172	0.98981	1.01377
